# Supplementary material for: HMGB1/NF-κB Axis, IL-8, and Cuproptosis Contribute to Cisplatin-Induced Testicular Injury: Protective Potential Effect of Thymol
Source: Biomolecules. 2025 Nov 14;15(11):1595. doi: 10.3390/biom15111595 (PMC12650315; doi:10.3390/biom15111595)
Supplement: Supplementary file 1 [file biomolecules-15-01595-s001.zip]

Archive with 5 entries (5 files):
- biomolecules-3962200 Figure S1.pdf
- GAPDH Original .tif
- GAPDH.tif
- Western Original Blot for figure 5 (a) .tif
- Western Original Blot for figure 5 (b) .tif
